# Supplementary material for: Using artificial intelligence based language interpretation in non-urgent paediatric emergency consultations: a clinical performance test and legal evaluation
Source: BMC Health Serv Res. 2025 Jan 24;25:138. doi: 10.1186/s12913-025-12263-1 (PMC11762056; doi:10.1186/s12913-025-12263-1)
Supplement: Supplementary file 1 — Supplementary Material 1. [file 12913_2025_12263_MOESM1_ESM.xlsx]

## Sheet: Sheet1
Performance Testing Google Translate
	Physician: English (Daniel); Caregiver: French (Julia)
Person	Sentence/Paragraph	Ommission of words (number)	Addition of words (number)	Word left in source language (number)	Registration of different words than what was asked (number)	Accurate context (is the message delivered) y= yes n=no p= partially	Misinterpretation (completely incorrect interpretation of words) y= yes n= no p=partially	punctuation wrong, leading to misinterpretation y= yes n=no	misinterpretation caught and corrected (0 = no 1= in the 2nd attempt 2= in 3d attempts) NA = not applicable	misinterpretation not caught by backtranslation
Physician (P)	Good afternoon, my name is (say your name) and I am one of the pediatricians. Good to see you.
Caregiver (C)	Hey, how's it going?
P	Good, thank you, I just heard your child is having cough and fever, right?
C	Yep, this is my baby.
C	He is six months old and I'm pretty worried about him because he's been coughing a lot and he just developed a fever today.
P	For how many days has the little one been coughing?
C	Probably for about four days now.
P	OK, alright and is he also congested?
C	He's pretty congested.
C	The cough sounds very wet.
P	Got it, OK and is it getting worse or better?
C	It's definitely getting worse.
P	Alright, OK, and has he been short of breath as well?
C	I have noticed that last night in particular it seemed like his chest was moving faster than I've ever seen before.
P	Got it OK alright.
P	And you mentioned the fever that just started today, right?
C	Yes, the fever started this morning about 8 hours ago.
P	OK.Alright, and how high was it?
C	39.2 Celsius
P	Oh, OK, and where did you measure it?
C	Uh, just under his arm.
P	Did you give any medication?
C	No, I wasn't sure if I was meant to do that or not.
P	Luckily, he is not having fever at the moment. You mentioned congestion as well, has that been since four days or even longer?
C	Yeah, it's when the cough started. He also had a really like congested nose.
P	OK alright.
P	And is he vomiting or having diarrhea?
C	This morning he did vomit once, non-projectile. He hasn't had any diarrhea.
P	OK, is he vomiting right after coughing?
P	Or was it just spontaneously?
C	No, he was having a coughing fit, just coughing a lot and then he had a big vomit.
P	got it OK alright.
P	Have you had any COVID contact recently?
C	We haven't and we are immunized, although my wife is also having a bit of a runny nose.
P	Oh OK, and despite your wife is everybody healthy or somebody else sick?
C	Yeah, everybody is healthy.
P	OK, alright, and when did your wife start to have a runny nose ?
C	Uhm, last week sometime I'm not sure.
P	OK so earlier than the little one.
C	Yeah.
P	Got it OK.
P	And is he breastfeeding or is he getting infant formula?
C	Both.
P	Both OK and is he still drinking well?
C	He was, until this morning.
C	And so with the fever, he just seems a bit more sleepy.
P	OK OK got it OK and is he peeing well?
C	He is. He had a big diaper in the morning when he woke up, but he's only had one diaper in addition to that till now.
C	Normally I think he would have had like two or three extras.
P	Yeah alright OK.
P	And you mentioned that you did not give any medication so far, right?
C	Nothing yet.
P	OK, and as your child is so young, I would love to know as well his birth weight.
C	Yeah, so I don't know the exact weight, but I know that it was normal like no one was concerned about his weight.
C	I just can't recall exactly what it was.
P	OK.
P	Alright, OK it was a term birth, right?
C	Yeah, he was right on 40 weeks of pregnancy.
P	Perfect, OK and was there any problem during pregnancy?
C	No problem with the pregnancy and the delivery also went well. No issues there.
P	Did the little one need any support after birth? Some oxygen or anything?
C	Nope, thankfully not.
P	So he was always with you or with your partner.
C	Yes, always with us. Went home with us, no issues.
P	Perfect, that sounds great.
P	And do you remember if your partner got a vaginal swap for streptococcus?
C	Yes, that was negative.
P	Perfect, great, good to know and did her waters break very early or just right before the baby came?
C	Well what happened was the waters didn't break and so the doctor actually ruptured them there in hospital.
P	OK got it OK and did your wife have any fever before after or during birth?
C	No fevers, everything went pretty smoothly.
P	Wonderful OK great.
P	Thank you for all this information. I would like now to check your child. Would you mind to undress the baby for me please?
C	Yep, there you go.
P	Great OK, I can see what you mean. He's breathing faster. Would you mind to hold the little one on your arm for me now because he's crying a little bit?
C	Yep, sure. This should usually settle him when I rock him like this.
P	Perfect, that's great.
P	So I've checked your baby now and I think he has a viral infection. It could be also COVID, but it could be also any other virus.
C	When you checked his breathing, did you hear anything?
P	Yes, I did hear a little bit of crackles and a little bit of wheezing as well, so that would actually match with a bronchiolitis.
P	This is a very typical infection for his age group, and this is also caused by a virus.
C	OK.
P	Usually on the fourth day, the symptoms are the worst and we are just on the 4th day at the moment.
P	Luckily, his vital signs are still very good and also his respiratory rate is not too fast.
P	So I think you can go home and try a treatment with Tylenol.
P	I'll print out the exact amount that you can give to your child for you, to make it a little bit easier.
P	You can give 15mg per kg every 6 hours, but I will tell you the exact dose in milliliters too.
P	We'll give also one dose here so that the nurse can exactly show you how to do that.
C	OK, and the one thing my wife was asking me to look into as if he needed a chest X ray because I think she was concerned that he might have like a pneumonia or need like antibiotics?
P	OK yeah, I can fully understand that fear.
P	Luckily, the way he presents is very typical for a bronchiolitis and the breathing sounds are equal on both sides.
P	It's also reassuring that there is a runny nose.
P	But it is a very reasonable concern and that is why I would love to have a quick follow up in two days with your pediatrician.
P	Does your child have a pediatrician?
C	Yes.
P	Perfect OK, that is great.
P	So it's exactly that concern because sometimes on top of that bronchiolitis children can develop a bacterial infection called pneumonia.
P	It happens because the body is already dealing with the virus and then it is easier for the bacteria to multiply in the lungs.
P	At the moment he doesn’t have that but I would like your pediatrician to see him soon to reevaluate for that.
C	OK, and when should I come back to the emergency department?
P	Yes, I think you should definitely come back if he stops drinking or if the signs you already perfectly observed are getting worse.
P	If the shortness of breath gets very severe, or if he stops peeing for example.
P	Or if you feel that it's difficult to arouse the child. Come back anytime.
C	OK, that sounds good.
P	Perfect, do you have any other questions?
C	Nope, that's perfect.
P	Alright, so I print the discharge papers out for you and come back give me just two minutes.
C	OK, great, thanks so much.
P	Great.
	First impressions & comments French
